# Supplementary material for: Sustained pigmentation causes DNA damage and invokes translesion polymerase Polκ for repair in melanocytes
Source: Nucleic Acids Res. 2023 Sep 11;51(19):10451–66. doi: 10.1093/nar/gkad704 (PMC10602914; doi:10.1093/nar/gkad704)
Supplement: gkad704_Supplemental_files [file gkad704_supplemental_files.zip]

Archive with 2 entries (2 files):
- Supplementary Figures.pdf
- Supplementary table 1.xlsx
