# Supplementary material for: Sustained pigmentation causes DNA damage and invokes translesion polymerase Polκ for repair in melanocytes
Source: Nucleic Acids Res. 2023 Sep 11;51(19):10451–66. doi: 10.1093/nar/gkad704 (PMC10602914; doi:10.1093/nar/gkad704)
Supplement: gkad704_Supplemental_files [file gkad704_supplemental_files.zip › Supplementary table 1.xlsx]

## Sheet: Mouse primers
Mouse primers
	Gene name	FP/RP	Sequence (5'-3')
	hus1	FP	CCCAGAACTCCAGAGCCTTG
	hus1	RP	ACACCTGCAGCTCTACAGAC
	rad17	FP	GCAGCTCCCGGAAAGTGAAT
	rad17	RP	AGATGACGCAGTGATGGTGG
	rad18	FP	CCTGAGAGGCCGGATGATTC
	rad18	RP	ATCATTTTTGTGAGCCGCTTCC
	pol kappa	FP	CAGGCATGGAAGGGTTGGAT
	pol kappa	RP	AATCTGGACCCCTTTGTGGC
	pcna	FP	AGATGCCGTCGGGTGAATTT
	pcna	RP	ATGGTTACCGCCTCCTCTTC
	rad51	FP	GCAACTGAGTTTCACCAGCG
	rad51	RP	ATGGGGAGCTGGCATGTAAC
	brca1	FP	TAAATCTCCGTTGGCAGGCA
	brca1	RP	GGGTTCCTTCTAGCTCTCGC
	mre11a	FP	GCCCCCTTTTCCTGAGAGTT
	mre11a	RP	GTGGATCTGTGGGGCTCATT
	gtf2h1	FP	GCGATGGAGGCGAGACC
	gtf2h1	RP	TGATGGCTATAAGGTGCAGGTG
	apex1	FP	GAGGGTCTCTGGCTTCGTTG
	apex1	RP	TCTTGGTCTCTGGCTCCGACT
	Rev3L	FP	AGCCCGAGTCACAAGATTGC
	Rev3L	RP	GCTGTAGTCCACAGATCCTGA
	polh	FP	GTGGGCGGATGATGCTAAGA
	polh	RP	CTTCCCGGTACTTGGTGAGG
	PolL	FP	CTCCCATGAAAGGCCAGGAT
	POlh	RP	GGGAGCTCAGCCATCCTCTA
	PolM	FP	TCTCTCCTTCTCCAGAGCGG
	PolM	RP	CAGCAGCTCCTGGATTACTCT
	Pold2	FP	GGCGTGGCGCGTGATAA
	Pold2	RP	TTGGTGTAAGTTGCCACAGGT
	mouse replication stress primers
	Name	Sequence (5'-3')
	Rad9a FP	GCAACGTGAAGGTGCTGGG
	Rad9a RP	GAGTGGGGCAAAAAGGAAGC
	Chek1 FP	AAAGGACTGCTTGTCGCTGT
	Chek1 RP	TCCATAGGCACCTTCTCCCA
	Clspn FP	CGAGGTGGGTTCTGAGGTTA
	Clspn RP	ACAGGACTGTCTGCTGCTTC
	Tipin FP	CGCTGTCTAGGTGAGGAAAAGA
	Tipin RP	GCGTCTGCAGGATCTCTCTC
	Timeless FP	AGGCCTTCACAATCTCCAGAA
	Timeless RP	TCACATTCAGGACAGAGCGG
	Rpa1 FP	CGCTTTCCTCGTTCATGCTG
	Rpa1 RP	TTTGGTTGCATTCTGCCGTC
	Rpa2 FP	AGAACTGCGACCAGGATGTG
	Rpa2 RP	GGGCTCGGACTCTCGATTTC
	Rfc1 FP	TCCAAGAGTGACAAGGCAGC
	Rfc1 RP	TTCATCTCAGCCTCAGCAGC
	Rfc3 FP	CTCTACTGTCTAAGCGGCGG
	Rfc3 RP	CTCCACACTGCACCAGGTT
	Rfc4 FP	GACGGTGACGACTGAGAAGA
	Rfc4 RP	GGTCCTTGGTCAGTTGTGCT
	Pola1 FP	GTGCACACCCCTAAGGCAAT
	PolA1 RP	TTACCCCTAGCTCCTGCTCA
	Pold1 FP	AGCTGTTTGAGGCGATGGAT
	Pold1 RP	CTCGTCCTCATCCCAGAGGT
	Pold3 FP	CAGAACGGACATTCTTGCCAC
	Pold3 RP	ATGCTGGCAGTCACAGCTAA
	PCNA FP	AGAAGAGGAGGCGGTAACCA
	PCNA RP	GGAGACAGTGGAGTGGCTTT
	Top1 FP	AATGGCTTCTCTAGTCCGCC
	Top1 RP	CTCGAAGCCTCTTCAATGGC

## Sheet: Human primers
Human primers
	Gene name	FP/RP	Sequence (5'-3')
	apex1	FP	CATTCTTCGGCCACGACAAG
	apex1	RP	ATTTTTACCGCGTTGCCGTT
	gtf2h1	FP	GAGGCGAGACCCCCTAGTAA
	gtf2h1	RP	CCCAGGAGAACTCAGGTGGA
	brca1	FP	AGAGTGTCCCATCTGTCTGGA
	brca1	RP	AAAGGACACTGTGAAGGCCC
	hus1	FP	GGTCTCCGTGGAGCTGTTAT
	hus1	RP	GGGACCACCGGTTCTTGTAA
	rad17	FP	TTCCCTGTTCACTGTGTGGG
	rad17	RP	ACCATGAATTCACTTGCTCCTT
	rad18	FP	TGTCCAACTTGCTGTGTGACT
	rad18	RP	GCAGCAGATGATTCCGTGC
	rad51	FP	GTGGAGCTAATGGCAATGCAG
	rad51	RP	TTAGCTCCTTCTTTGGCGCA
	mre11a	FP	CACGGATCCTGCCCTTTCTT
	mre11a	RP	AGAAATTCCCACTGCTGGACT
	Rev1	FP	ATCCTGAAAGGCAAAGCAGAT
	Rev1	RP	CCAAGTTGCCTGGCCTCATAA
	Rev3L	FP	GACTACTACATGGCCAGCCC
	Rev3L	RP	TGGGTTTTATTCTGCCGGGG
	polh	FP	AGCTCGTGCATTTGGAGTCA
	polh	RP	GTTTTCGCATCCCCTTTGGT
	PolL	FP	GAGTCTGTGTTGGAGCAGCC
	PolL	RP	CGCTTGGGAAATGCCTTCAA
	PolM	FP	CTCAGAGAGGGCTCCAGCA
	PolM	RP	CTGGTGGTACAGGATGAGGC
	Pold2	FP	TCAAAGCTGGTTACGGGGAC
	Pold2	RP	CTTCTGGGGAGCAAGGTCAG
	Human replication stress primers
	Name	Sequence (5'-3')
	Rad9a Human FP	GCAACGTGAAGGTGCTCG
	Rad9a Human RP	CCAAGGGTTCCAGGTAGAGC
	Chek1 Human FP	GACATTCAGAGGGGCAGGAC
	Chek1 Human RP	GCACCTCGGCGGACTG
	Clspn Human FP	CACGGCTAGGTGCTGATGAA
	Clspn Human RP	TCAAGGCTTCCAGTTCTCTGT
	Tipin Human FP	CGGCTGGAGAAGAGGTATGG
	Tipin Human RP	ACTCCATCCTAGGGCTTCTCTT
	Timeless Human FP	ACTGGCTGCAGTCAACCAAA
	Timeless Human RP	TCTGCGACTGGAAGACCTGT
	RPa1 Human FP	CATTGCGGTGAGGAGGCCAT
	RPa1 Human RP	CGATAACGCGGCGGACTAT
	RPa2 Human FP	ATCCTGTCCTGAAGTCCCTGA
	RPa2 Human RP	GGCTCGGGCTCTAGCACTTA
	Rfc1 Human FP	CTGGAGAGGCAGTTGCATGA
	Rfc1 Human RP	TCTGTGTCCTTTCGAGCCTTT
	Rfc3 Human FP	CAGCAAACTCCACAAAGGCTC
	Rfc3 Human RP	TTTGTGCCACCTCCCCTTTC
	Rfc4 Human FP	CCTGGGCCCGTTATTCTCAG
	Rfc4 Human RP	TTGCATGGTACTTCACCCAGT
	Pola1 Human FP	GAATCGGGAGATTCGGGACC
	Pola1 Human RP	AATCTGACAGAGCACTCGCC
	Pold1 Human FP	AGGTCGTATCCCAGCTGTTG
	Pold1 Human RP	CTTGTGGCCTCACCCCTTTG
	Pold3 Human FP	TTGACCCTCTGTCTGCTTGT
	Pold3 Human RP	AGCCATTTGTATGTCACCCAAG
	PCNA Human FP	GCTCTTCCCTTACGCAAGTCT
	PCNA Human RP	AGTCTAGCTGGTTTCGGCTT
	Top1 Human FP	GTTCGCCGTCTGCGTCTC
	Top1 Human RP	AATCCGCTTCGATCTGGGAA
